# Supplementary material for: 2-Phenyl-7-(4-pyridyl­methyl­amino)-1,2,4-triazolo[1,5-a][1,3,5]triazin-5(4H)-one
Source: Acta Crystallogr Sect E Struct Rep Online. 2010 Dec 11;67(Pt 1):o85–6. doi: 10.1107/S1600536810051032 (PMC3050179; doi:10.1107/S1600536810051032)
Supplement: Supplementary file 2 [file e-67-00o85-Isup2.hkl]

# 
# h,k,l, Fc-squared, Fo-squared, sigma(Fo-squared) and status flag 
# 
data_I
_shelx_title 'I in Pna2(1)' 
_shelx_refln_list_code          4 
_shelx_F_calc_maximum      131.40 
_exptl_crystal_F_000       664.00 
_reflns_d_resolution_high  0.7702 
 
loop_ 
 _symmetry_equiv_pos_as_xyz 
 'x, y, z' 
 '-x, -y, z+1/2' 
 'x+1/2, -y+1/2, z' 
 '-x+1/2, y+1/2, z+1/2' 
 
_cell_length_a    22.1419 
_cell_length_b    11.0157 
_cell_length_c     5.9922 
_cell_angle_alpha  90.000 
_cell_angle_beta   90.000 
_cell_angle_gamma  90.000 
 
_shelx_F_squared_multiplier     1.000 
 
loop_ 
 _refln_index_h 
 _refln_index_k 
 _refln_index_l 
 _refln_F_squared_calc 
 _refln_F_squared_meas 
 _refln_F_squared_sigma 
 _refln_observed_status 
   4   0   0     3209.55     2488.19    115.93 o 
   6   0   0     4261.89     3470.85    162.51 o 
   8   0   0       46.98       53.44     12.68 o 
  10   0   0      207.63      182.01     21.27 o 
  12   0   0     1253.83     1065.25     62.01 o 
  14   0   0      152.14      188.97     26.63 o 
  16   0   0      175.37      204.17     28.48 o 
  18   0   0       67.22       77.41     22.50 o 
  20   0   0        3.73       24.96     14.25 o 
  22   0   0      336.76      326.70     42.31 o 
  24   0   0      116.87      150.37     33.63 o 
  26   0   0      241.27      310.06     48.24 o 
  28   0   0       27.68       83.14     32.79 o 
   1   1   0       47.53       40.41     10.13 o 
   3   1   0     5813.08     5797.14    155.70 o 
   4   1   0     7706.77     7271.96    195.28 o 
   5   1   0     1515.36     1325.15     39.09 o 
   6   1   0       89.04       74.72      7.36 o 
   7   1   0      397.46      367.59     15.37 o 
   8   1   0      772.69      693.42     24.40 o 
   9   1   0      107.03      127.33     12.97 o 
  10   1   0     1570.67     1346.85     73.51 o 
  11   1   0      799.03      656.11     39.14 o 
  12   1   0     1128.47      991.17     41.65 o 
  13   1   0        7.25       35.33     11.00 o 
  14   1   0       82.67      101.15     15.11 o 
  15   1   0      110.38      116.55     15.66 o 
  16   1   0       16.29       26.58     10.73 o 
  17   1   0      185.27      203.86     16.40 o 
  18   1   0      110.01      128.08     14.42 o 
  19   1   0       53.16       54.86     11.79 o 
  20   1   0       18.81       -4.08     22.97 o 
  21   1   0        0.15       13.82     26.79 o 
  22   1   0       57.08       57.21     13.98 o 
  23   1   0       24.10       42.67     13.16 o 
  24   1   0       15.87       19.99     16.28 o 
  25   1   0       38.44       64.18     19.28 o 
  26   1   0       27.82       40.71     19.60 o 
  27   1   0       73.57       92.24     22.79 o 
  28   1   0        5.53       12.06     19.93 o 
   0   2   0        1.22       -3.92      8.03 o 
   1   2   0     6364.36     7295.77    195.95 o 
   2   2   0       10.72       19.03      4.45 o 
   3   2   0        0.29        0.38      2.67 o 
   4   2   0     1244.94     1108.21     99.31 o 
   5   2   0     3713.21     3633.31    100.59 o 
   6   2   0      182.68      180.29     10.77 o 
   7   2   0     2677.97     2559.44     73.41 o 
   8   2   0     5086.42     4673.97    129.51 o 
   9   2   0      335.78      321.75     22.76 o 
  10   2   0      134.15      129.87     11.30 o 
  11   2   0      327.16      308.46     16.53 o 
  12   2   0        0.03        9.55      7.42 o 
  13   2   0     1675.53     1423.77     56.73 o 
  14   2   0      352.58      337.64     25.53 o 
  15   2   0      289.31      302.39     23.23 o 
  16   2   0       23.71       51.96     12.77 o 
  17   2   0       47.09       32.89     13.80 o 
  18   2   0      241.39      261.67     25.47 o 
  19   2   0      398.50      372.91     30.01 o 
  20   2   0       25.18       18.24     15.59 o 
  21   2   0      537.51      510.07     62.42 o 
  22   2   0       24.77       20.88     30.89 o 
  23   2   0      432.87      427.72     35.81 o 
  24   2   0      129.36      138.95     18.93 o 
  25   2   0       68.60       72.44     17.18 o 
  26   2   0       31.17       44.07     41.76 o 
  27   2   0        0.08       17.52     19.04 o 
  28   2   0       20.67       52.72     21.69 o 
   1   3   0     8732.72    10379.58    334.01 o 
   2   3   0     5094.48     5766.32    157.00 o 
   3   3   0     1945.36     2068.23     49.69 o 
   4   3   0      233.75      217.92     10.86 o 
   5   3   0       25.91       17.31     12.48 o 
   6   3   0       18.40       22.41      6.11 o 
   7   3   0      164.32      225.60     13.12 o 
   8   3   0      242.95      245.91     14.12 o 
   9   3   0      242.12      246.43     14.80 o 
  10   3   0       24.59       44.51      8.28 o 
  11   3   0     1359.46     1237.49     57.10 o 
  12   3   0       22.20       33.86      8.31 o 
  13   3   0      400.80      392.62     20.42 o 
  14   3   0       70.56       60.94     11.01 o 
  15   3   0        4.32        4.38      8.48 o 
  16   3   0      352.49      330.11     25.67 o 
  17   3   0      162.30      136.88     18.76 o 
  18   3   0      211.46      199.02     23.27 o 
  19   3   0      385.55      336.16     33.09 o 
  20   3   0       44.62       57.41     34.43 o 
  21   3   0       38.55       41.66     16.51 o 
  22   3   0      344.31      317.16     30.88 o 
  23   3   0      140.90       84.66     21.53 o 
  24   3   0       25.24       31.99     15.27 o 
  25   3   0      442.22      400.14     42.23 o 
  26   3   0      103.97      134.95     21.32 o 
  27   3   0        2.96       31.74     21.59 o 
  28   3   0       28.41       53.43     29.09 o 
   0   4   0     6474.66     8019.81    369.45 o 
   1   4   0      459.95      459.30     32.42 o 
   2   4   0      181.96      200.82     12.36 o 
   3   4   0       24.12       41.93      7.70 o 
   4   4   0       26.78       42.86      6.18 o 
   5   4   0      253.64      248.19     11.19 o 
   6   4   0      887.69      899.72     38.63 o 
   7   4   0     1793.26     1736.82    124.89 o 
   8   4   0      171.63      237.08     14.72 o 
   9   4   0      276.93      269.10     21.32 o 
  10   4   0     1600.30     1679.80     53.62 o 
  11   4   0        3.16        9.76      9.77 o 
  12   4   0      111.95      106.04     12.34 o 
  13   4   0      299.15      322.08     20.03 o 
  14   4   0      457.09      436.35     22.24 o 
  15   4   0      328.32      294.88     20.19 o 
  16   4   0        3.98        9.00      9.50 o 
  17   4   0       45.04       37.94     11.79 o 
  18   4   0     1132.49      962.78     46.88 o 
  19   4   0       28.78       45.86     21.99 o 
  20   4   0      136.07       99.19     19.34 o 
  21   4   0       21.37       33.39     15.90 o 
  22   4   0      512.79      416.72     35.02 o 
  23   4   0       72.56       46.87     18.86 o 
  24   4   0      581.80      449.17     38.54 o 
  25   4   0      194.72      182.34     23.94 o 
  26   4   0       51.37       65.33     19.16 o 
  27   4   0       99.55      125.27     22.68 o 
   1   5   0       62.48      111.83     19.09 o 
   2   5   0        6.28        5.51      6.99 o 
   3   5   0       42.83       65.50      9.73 o 
   4   5   0      171.29      241.86     36.16 o 
   5   5   0      187.44      218.12     11.90 o 
   6   5   0      749.15      875.66     26.20 o 
   7   5   0      177.53      193.65     14.15 o 
   8   5   0      345.80      375.88     23.72 o 
   9   5   0       49.80       46.32      9.00 o 
  10   5   0       15.12       24.07     13.49 o 
  11   5   0       66.18      108.72     13.10 o 
  12   5   0      541.07      550.64     25.55 o 
  13   5   0      325.52      320.05     20.13 o 
  14   5   0      316.53      303.66     20.47 o 
  15   5   0       67.53       60.05     12.14 o 
  16   5   0       34.24       27.69     11.45 o 
  17   5   0      120.17      116.67     22.76 o 
  18   5   0      199.59      224.38     20.39 o 
  19   5   0      448.05      391.01     26.88 o 
  20   5   0      478.98      453.80     43.38 o 
  21   5   0       39.31       36.59     16.76 o 
  22   5   0       23.33       27.64     17.14 o 
  23   5   0       10.30       16.85     18.53 o 
  24   5   0       15.89       41.65     38.65 o 
  25   5   0       93.23       87.28     20.15 o 
  26   5   0        7.53       13.01     17.71 o 
   0   6   0      119.39      193.76     25.44 o 
   1   6   0      218.17      285.86     21.43 o 
   2   6   0     1265.69     1381.14     45.53 o 
   3   6   0       28.65       39.83      9.65 o 
   4   6   0       14.09       12.73      7.83 o 
   5   6   0      173.64      217.46     12.65 o 
   6   6   0      131.33      186.07     11.90 o 
   7   6   0      142.43      183.04     14.87 o 
   8   6   0      645.18      640.31     27.32 o 
   9   6   0      285.83      302.54     28.87 o 
  10   6   0       18.12       22.17     11.25 o 
  11   6   0      304.66      335.70     27.12 o 
  12   6   0        6.43       14.72      9.00 o 
  13   6   0      220.68      252.47     19.62 o 
  14   6   0       12.51       29.35     11.20 o 
  15   6   0      357.54      362.62     23.94 o 
  16   6   0      123.95      142.28     17.20 o 
  17   6   0      327.49      250.71     28.63 o 
  18   6   0      764.71      637.56     31.93 o 
  19   6   0       32.88       55.49     15.21 o 
  20   6   0       66.97       62.03     18.77 o 
  21   6   0        0.08       22.31     15.64 o 
  22   6   0        1.46       -8.54     17.07 o 
  23   6   0      202.46      153.68     26.08 o 
  24   6   0        4.78       15.11     20.26 o 
  25   6   0        1.25       18.96     19.13 o 
  26   6   0        0.03       17.10     18.59 o 
   1   7   0      376.02      375.14     20.46 o 
   2   7   0      906.44     1005.86     36.93 o 
   3   7   0       60.05       83.45     12.57 o 
   4   7   0        0.48       -0.45      8.37 o 
   5   7   0       26.89       45.99      8.48 o 
   6   7   0      163.46      218.19     13.80 o 
   7   7   0        1.65        5.38     12.05 o 
   8   7   0       71.60      101.07     13.17 o 
   9   7   0        0.76        7.64      9.38 o 
  10   7   0      285.75      308.83     21.28 o 
  11   7   0      322.52      328.31     33.40 o 
  12   7   0      375.52      406.60     29.84 o 
  13   7   0      266.83      268.00     39.63 o 
  14   7   0      164.04      164.69     18.43 o 
  15   7   0      351.37      346.80     27.71 o 
  16   7   0        7.45       31.13     12.30 o 
  17   7   0        2.64       10.99     12.56 o 
  18   7   0       39.30       28.33     13.75 o 
  19   7   0       65.38       79.04     16.75 o 
  20   7   0      124.39      124.27     18.53 o 
  21   7   0       31.51       48.40     17.02 o 
  22   7   0       78.44       59.44     20.58 o 
  23   7   0        0.14       19.49     19.23 o 
  24   7   0       19.47       22.57     20.27 o 
  25   7   0       48.62       58.93     20.41 o 
   0   8   0      193.48      270.63     33.37 o 
   1   8   0      154.60      205.53     21.67 o 
   2   8   0        0.70       -3.40      9.17 o 
   3   8   0       23.04       35.80     11.27 o 
   4   8   0       15.75        7.66     10.59 o 
   5   8   0      300.40      279.70     19.01 o 
   6   8   0       89.19       90.67     10.81 o 
   7   8   0     1033.63     1044.14     33.69 o 
   8   8   0      364.81      417.91     24.46 o 
   9   8   0        0.00        3.37      9.28 o 
  10   8   0       51.82       55.57     12.60 o 
  11   8   0       65.89       59.45     14.27 o 
  12   8   0       30.54       31.83     16.40 o 
  13   8   0        3.47        4.98     11.40 o 
  14   8   0        1.08       -3.45     11.03 o 
  15   8   0      114.53      102.67     19.07 o 
  16   8   0       33.47       60.38     21.29 o 
  17   8   0      233.44      193.09     21.65 o 
  18   8   0      187.32      228.85     23.93 o 
  19   8   0      222.24      195.49     22.37 o 
  20   8   0       94.74       99.96     19.90 o 
  21   8   0      238.75      247.46     25.68 o 
  22   8   0       49.21       68.84     19.76 o 
  23   8   0        0.07       -9.73     19.45 o 
   1   9   0      126.92      151.82     17.08 o 
   2   9   0      110.24      105.75     15.49 o 
   3   9   0      357.30      397.36     24.86 o 
   4   9   0        0.69        1.22     10.74 o 
   5   9   0       93.75      115.31     12.78 o 
   6   9   0      273.22      299.82     18.34 o 
   7   9   0        7.84       14.88      8.26 o 
   8   9   0      358.01      372.45     23.70 o 
   9   9   0      146.16      156.49     18.24 o 
  10   9   0      122.99      161.89     18.61 o 
  11   9   0        8.19        9.79     12.03 o 
  12   9   0       21.53       25.64     20.94 o 
  13   9   0      137.47      152.47     19.78 o 
  14   9   0       18.31       29.14     14.02 o 
  15   9   0       57.77       62.93     17.02 o 
  16   9   0        1.32        2.96     16.57 o 
  17   9   0       36.24       32.82     15.98 o 
  18   9   0        2.03       19.47     16.20 o 
  19   9   0       53.90       56.98     18.06 o 
  20   9   0       12.05       35.40     17.35 o 
  21   9   0        0.11       18.54     17.33 o 
  22   9   0       10.71       21.22     17.33 o 
   0  10   0      244.26      294.71     30.44 o 
   1  10   0      808.16      738.16     30.02 o 
   2  10   0      342.35      290.77     23.84 o 
   3  10   0       31.64       15.09     13.78 o 
   4  10   0      412.86      430.12     27.93 o 
   5  10   0      189.28      190.96     16.41 o 
   6  10   0      635.67      609.36     25.91 o 
   7  10   0       86.87       88.02     12.92 o 
   8  10   0        3.26       -4.70      9.46 o 
   9  10   0        8.94       21.10     13.55 o 
  10  10   0       65.82       52.49     14.14 o 
  11  10   0      376.78      375.37     27.68 o 
  12  10   0        0.01       -7.13     19.88 o 
  13  10   0      131.42      127.19     20.37 o 
  14  10   0        2.42       29.28     15.33 o 
  15  10   0        7.81       15.72     15.39 o 
  16  10   0       56.14       61.14     17.93 o 
  17  10   0       95.68      109.09     21.23 o 
  18  10   0       26.38       11.94     16.93 o 
  19  10   0       87.16       46.90     36.50 o 
  20  10   0       78.21       62.86     28.58 o 
   1  11   0       93.73      104.55     16.72 o 
   2  11   0       29.40       24.94     15.50 o 
   3  11   0       29.07       47.63     17.50 o 
   4  11   0      256.53      218.36     36.21 o 
   5  11   0      197.58      192.72     17.28 o 
   6  11   0      108.19      106.14     14.94 o 
   7  11   0      757.52      630.37     27.79 o 
   8  11   0      536.27      460.18     25.33 o 
   9  11   0        8.90       10.69     14.96 o 
  10  11   0     1050.06      853.05     40.46 o 
  11  11   0       99.05      152.59     20.92 o 
  12  11   0       24.55       26.67     16.53 o 
  13  11   0        0.97        4.76     19.87 o 
  14  11   0        3.20       28.99     16.86 o 
  15  11   0        0.55       25.04     17.69 o 
  16  11   0       21.35       40.68     18.46 o 
  17  11   0        6.57       40.34     26.54 o 
  18  11   0        1.98        9.20     28.26 o 
   0  12   0      103.79       99.61     25.38 o 
   1  12   0      124.06      149.07     31.30 o 
   2  12   0      125.58      114.52     18.37 o 
   3  12   0      313.10      257.18     23.04 o 
   4  12   0      144.49      171.66     18.61 o 
   5  12   0      139.26      144.14     17.05 o 
   6  12   0      352.63      320.14     22.31 o 
   7  12   0        4.48       -5.48     10.96 o 
   8  12   0        0.01       -1.55     15.14 o 
   9  12   0       36.22       36.57     36.01 o 
  10  12   0        0.85        3.73     15.17 o 
  11  12   0        2.32       18.97     17.43 o 
  12  12   0       84.64       72.12     19.70 o 
  13  12   0        1.27       -6.04     17.16 o 
  14  12   0        0.13       28.85     18.61 o 
  15  12   0       11.16       27.67     19.53 o 
   1  13   0       69.78       74.48     18.96 o 
   2  13   0       82.11       98.16     21.73 o 
   3  13   0       24.40       52.09     30.16 o 
   4  13   0        4.80       19.48     12.48 o 
   5  13   0      306.43      270.90     20.21 o 
   6  13   0       15.83       25.35     14.33 o 
   7  13   0        0.79       -7.88     15.76 o 
   8  13   0      209.58      205.30     32.13 o 
   9  13   0      178.66      144.37     30.69 o 
  10  13   0      112.72       75.45     27.75 o 
  11  13   0       23.51       33.96     25.42 o 
   2   0   1       72.47       47.37      6.11 o 
   4   0   1      280.78      244.62     10.72 o 
   6   0   1      618.76      508.09     29.11 o 
   8   0   1     1489.41     1361.09     44.40 o 
  10   0   1      731.57      713.68     25.70 o 
  12   0   1      429.98      391.69     24.46 o 
  14   0   1     1325.23     1198.39     40.70 o 
  16   0   1       54.40       54.69     11.56 o 
  18   0   1     1871.61     1706.66     73.13 o 
  20   0   1     1128.67      973.35     39.01 o 
  22   0   1      367.85      344.03     71.63 o 
  24   0   1       92.57       87.13     22.38 o 
  26   0   1       66.32       50.42     22.97 o 
  28   0   1        9.80       14.28     22.12 o 
   0   1   1     8879.91     7817.00    349.28 o 
   1   1   1     1767.32     1534.36     32.98 o 
   2   1   1      312.72      258.98      7.44 o 
   3   1   1     2649.55     2411.85     42.44 o 
   4   1   1     3153.98     2878.15     47.33 o 
   5   1   1      846.18      677.24     14.19 o 
   6   1   1       89.85       83.23      6.12 o 
   7   1   1      123.63      114.92      6.12 o 
   8   1   1      752.03      633.41     14.78 o 
   9   1   1     1026.41     1002.29     21.41 o 
  10   1   1       38.53       45.67      5.54 o 
  11   1   1     1192.70     1157.34     24.75 o 
  12   1   1     1620.43     1415.03     29.51 o 
  13   1   1      311.53      328.90     11.95 o 
  14   1   1      379.98      375.44     13.92 o 
  15   1   1      122.25      113.04      9.25 o 
  16   1   1      159.00      156.97     10.72 o 
  17   1   1       80.55       78.51      9.04 o 
  18   1   1     1132.09      992.91     26.85 o 
  19   1   1       17.55       19.32      8.09 o 
  20   1   1       27.21       50.60     10.24 o 
  21   1   1       80.41       83.19     11.64 o 
  22   1   1      206.75      205.41     16.15 o 
  23   1   1      390.18      356.68     20.56 o 
  24   1   1       70.63       75.05     14.79 o 
  25   1   1       24.72       50.02     14.04 o 
  26   1   1      136.77      168.17     21.98 o 
  27   1   1       43.25       72.66     16.35 o 
  28   1   1       12.01       26.28     15.32 o 
   1   2   1    17265.81    19053.38    380.34 o 
   2   2   1     1793.56     1767.07     30.52 o 
   3   2   1     9456.11     9640.02    131.25 o 
   4   2   1     7768.99     7621.29    104.49 o 
   5   2   1     5742.33     5506.06     85.34 o 
   6   2   1     1815.05     1713.38     30.22 o 
   7   2   1      356.70      323.23      9.52 o 
   8   2   1      183.98      213.31      8.08 o 
   9   2   1      673.80      584.66     15.35 o 
  10   2   1      645.24      667.52     19.12 o 
  11   2   1      729.35      630.99     18.22 o 
  12   2   1      376.26      390.32     12.20 o 
  13   2   1       50.61       48.98      6.35 o 
  14   2   1      166.90      151.80      8.91 o 
  15   2   1       46.45       51.35      6.62 o 
  16   2   1      361.13      345.06     13.34 o 
  17   2   1      533.36      515.67     17.26 o 
  18   2   1      154.16      179.43     13.28 o 
  19   2   1      651.18      601.23     22.24 o 
  20   2   1       75.17       87.44     11.42 o 
  21   2   1      372.47      332.13     19.05 o 
  22   2   1       89.87       93.31     14.01 o 
  23   2   1       14.79       32.96     12.41 o 
  24   2   1       31.96       48.96     12.21 o 
  25   2   1        3.98       32.95     11.83 o 
  26   2   1        9.14       15.97     13.84 o 
  27   2   1       19.06       54.36     15.21 o 
  28   2   1       77.14       66.64     16.81 o 
   0   3   1     9369.98    10707.59    241.53 o 
   1   3   1     7248.06     8327.72    154.02 o 
   2   3   1     5483.46     6006.13     86.95 o 
   3   3   1     1842.99     1882.94     31.13 o 
   4   3   1     2795.20     2919.55     43.91 o 
   5   3   1     1031.22     1023.42     18.58 o 
   6   3   1      720.15      685.72     16.16 o 
   7   3   1      678.52      680.56     16.36 o 
   8   3   1      250.22      261.13      9.71 o 
   9   3   1       14.56       15.99      4.71 o 
  10   3   1     1217.40     1180.57     27.97 o 
  11   3   1      183.71      184.74     11.46 o 
  12   3   1      829.79      748.33     30.05 o 
  13   3   1      221.57      194.98     11.83 o 
  14   3   1       21.66       26.11      6.60 o 
  15   3   1      122.50      143.55     10.43 o 
  16   3   1       22.37       21.20      6.95 o 
  17   3   1      158.47      158.83     11.74 o 
  18   3   1      145.02      129.90     11.38 o 
  19   3   1      303.06      286.75     16.98 o 
  20   3   1      122.25      106.57     12.67 o 
  21   3   1       24.82       44.03     10.19 o 
  22   3   1        9.89       22.97     10.18 o 
  23   3   1      125.17      156.09     15.63 o 
  24   3   1       79.47       99.25     13.94 o 
  25   3   1       48.61       60.27     13.64 o 
  26   3   1       21.67       54.51     13.36 o 
  27   3   1        5.86       45.12     23.85 o 
   1   4   1      736.09      796.40     16.29 o 
   2   4   1     1735.94     1896.61     32.00 o 
   3   4   1     2041.32     2259.73     34.97 o 
   4   4   1      319.38      350.56      8.91 o 
   5   4   1      805.74      863.85     16.85 o 
   6   4   1       18.75       18.77      3.98 o 
   7   4   1     1200.77     1157.84     25.21 o 
   8   4   1     1985.56     1951.58     39.16 o 
   9   4   1      208.45      225.10      9.93 o 
  10   4   1      665.10      643.68     17.23 o 
  11   4   1      133.62      140.07     10.49 o 
  12   4   1      169.67      183.54     10.77 o 
  13   4   1      139.00      151.33     10.47 o 
  14   4   1      109.53       99.38     10.36 o 
  15   4   1       66.23       57.20      8.13 o 
  16   4   1       18.64       31.94      7.32 o 
  17   4   1      105.32      110.59     11.49 o 
  18   4   1        0.81        6.14      7.34 o 
  19   4   1      721.27      617.01     21.43 o 
  20   4   1       25.61       53.00      9.90 o 
  21   4   1       25.95       22.85      9.95 o 
  22   4   1       76.74       82.92     12.51 o 
  23   4   1       30.70       40.61     11.73 o 
  24   4   1        1.63        3.91     12.40 o 
  25   4   1      182.61      184.37     19.32 o 
  26   4   1        3.40       38.48     13.78 o 
  27   4   1       42.88       63.22     17.67 o 
   0   5   1      421.13      441.59     18.94 o 
   1   5   1      713.67      832.57     18.83 o 
   2   5   1      330.81      368.47     10.61 o 
   3   5   1      353.90      397.21     10.01 o 
   4   5   1      592.57      656.51     13.89 o 
   5   5   1     1605.38     1700.01     32.19 o 
   6   5   1     1872.95     1992.10     36.99 o 
   7   5   1      269.57      307.08     11.00 o 
   8   5   1       99.39      127.59      8.64 o 
   9   5   1       15.98       18.85      5.87 o 
  10   5   1       96.26      120.66      9.11 o 
  11   5   1      634.37      578.73     18.19 o 
  12   5   1      231.46      277.72     13.28 o 
  13   5   1      118.03      155.20     10.33 o 
  14   5   1       61.95       56.05      7.83 o 
  15   5   1      173.90      185.87     11.82 o 
  16   5   1       18.45       20.28      7.40 o 
  17   5   1        3.19        3.17      7.20 o 
  18   5   1      188.01      173.31     13.17 o 
  19   5   1       36.15       31.80      9.17 o 
  20   5   1       57.47       58.08     10.60 o 
  21   5   1       20.10       34.71     12.43 o 
  22   5   1       73.05       67.23     12.15 o 
  23   5   1      106.41      109.95     14.97 o 
  24   5   1       20.92       13.25     12.06 o 
  25   5   1       86.50       81.25     15.34 o 
  26   5   1       48.69       48.66     14.76 o 
   1   6   1     1111.90     1174.55     25.49 o 
   2   6   1      176.64      214.34      9.03 o 
   3   6   1       40.47       58.24      5.69 o 
   4   6   1     1156.51     1271.95     23.82 o 
   5   6   1      369.08      431.00     12.37 o 
   6   6   1     1520.84     1623.78     31.98 o 
   7   6   1       14.18       15.97      5.15 o 
   8   6   1      189.77      235.45     10.83 o 
   9   6   1      215.21      294.38     13.52 o 
  10   6   1      192.28      202.59     11.76 o 
  11   6   1       80.42      110.52      9.66 o 
  12   6   1       32.86       43.12      8.04 o 
  13   6   1       97.75       91.26      9.28 o 
  14   6   1       68.53       71.35      9.01 o 
  15   6   1      209.36      199.43     12.48 o 
  16   6   1      114.67      117.47     11.74 o 
  17   6   1       84.36       84.57     10.84 o 
  18   6   1      132.27      119.28     11.93 o 
  19   6   1      186.21      170.78     15.39 o 
  20   6   1      382.54      338.82     21.11 o 
  21   6   1        5.22       29.88     10.58 o 
  22   6   1        1.73       22.84     10.63 o 
  23   6   1       50.88       59.08     12.50 o 
  24   6   1      113.05      100.49     19.22 o 
  25   6   1      105.75       93.61     16.06 o 
   0   7   1     1896.08     2015.79     73.30 o 
   1   7   1      702.96      756.75     20.26 o 
   2   7   1      179.41      219.89     16.77 o 
   3   7   1        9.43        7.10      4.96 o 
   4   7   1       25.64       38.79      4.94 o 
   5   7   1       54.78       88.04     10.06 o 
   6   7   1      306.73      332.05     12.37 o 
   7   7   1       22.90       32.18      6.16 o 
   8   7   1       70.72       79.79      8.10 o 
   9   7   1      141.47      155.19     11.27 o 
  10   7   1       20.05       29.13      7.49 o 
  11   7   1      422.74      412.84     16.91 o 
  12   7   1      426.16      431.10     16.78 o 
  13   7   1       24.62       31.93      7.79 o 
  14   7   1      162.12      186.99     12.81 o 
  15   7   1      211.49      225.87     13.74 o 
  16   7   1       43.41       52.61      9.33 o 
  17   7   1        0.99        9.87      8.60 o 
  18   7   1      397.51      374.11     18.34 o 
  19   7   1      167.86      168.82     14.83 o 
  20   7   1       26.35       32.62     10.97 o 
  21   7   1        9.39       18.88     10.95 o 
  22   7   1       59.57       48.01     12.54 o 
  23   7   1       35.98       33.52     12.53 o 
  24   7   1        2.63       11.80     12.48 o 
   1   8   1      173.09      233.05     12.68 o 
   2   8   1      293.87      328.62     13.70 o 
   3   8   1      644.51      650.36     19.98 o 
   4   8   1      345.30      368.01     12.22 o 
   5   8   1      260.93      256.20     15.55 o 
   6   8   1      135.81      158.20      8.76 o 
   7   8   1       17.41       25.47      6.79 o 
   8   8   1      224.61      251.46     12.29 o 
   9   8   1      520.53      489.95     16.16 o 
  10   8   1       11.75       22.90      7.75 o 
  11   8   1      154.90      168.44     12.35 o 
  12   8   1      854.51      847.91     24.56 o 
  13   8   1      223.27      249.46     15.78 o 
  14   8   1       98.41       95.76     10.52 o 
  15   8   1       27.43       42.43      9.45 o 
  16   8   1       25.38       39.69     10.89 o 
  17   8   1      101.09      112.80     12.38 o 
  18   8   1       71.66       75.47     11.37 o 
  19   8   1      133.81      126.29     13.50 o 
  20   8   1      142.99      155.56     15.72 o 
  21   8   1       84.42       93.50     14.09 o 
  22   8   1      114.58      119.81     15.60 o 
  23   8   1       21.61        5.07     12.49 o 
   0   9   1      478.30      453.91     20.91 o 
   1   9   1       70.08       76.64      7.62 o 
   2   9   1      104.11      103.21      8.40 o 
   3   9   1       59.79       67.06      8.28 o 
   4   9   1       39.85       53.89      6.62 o 
   5   9   1      136.27      149.64      9.58 o 
   6   9   1      310.76      314.34     12.32 o 
   7   9   1      439.52      426.11     15.97 o 
   8   9   1      348.10      358.79     17.85 o 
   9   9   1       20.16       23.17      7.48 o 
  10   9   1       27.30       45.92      8.93 o 
  11   9   1      651.00      625.42     33.54 o 
  12   9   1       68.97       81.05     10.70 o 
  13   9   1      217.41      227.06     14.86 o 
  14   9   1       45.76       60.85     10.45 o 
  15   9   1       12.80       25.14      9.73 o 
  16   9   1      119.25      126.71     12.87 o 
  17   9   1      157.61      159.02     14.24 o 
  18   9   1      106.55      146.51     14.25 o 
  19   9   1      322.30      312.86     18.93 o 
  20   9   1      104.97      125.20     15.67 o 
  21   9   1      134.53      145.32     18.94 o 
  22   9   1       44.68       51.89     24.73 o 
   1  10   1       79.13       92.07      8.38 o 
   2  10   1       35.34       42.13      7.33 o 
   3  10   1      167.60      173.71     13.38 o 
   4  10   1      177.09      178.94     11.28 o 
   5  10   1      306.85      305.87     17.48 o 
   6  10   1      262.23      246.11     12.55 o 
   7  10   1       85.01       94.59      9.43 o 
   8  10   1        7.71        7.40      6.98 o 
   9  10   1       60.83       70.50      9.58 o 
  10  10   1      121.61      135.78     12.26 o 
  11  10   1      215.97      248.23     16.63 o 
  12  10   1       81.39       98.26     12.05 o 
  13  10   1       12.87       30.45     10.08 o 
  14  10   1      203.64      204.74     22.59 o 
  15  10   1       39.86       49.79     13.03 o 
  16  10   1       62.74       56.15     13.63 o 
  17  10   1       42.00       56.55     13.23 o 
  18  10   1        9.37       26.22     13.50 o 
  19  10   1      115.96      149.85     16.87 o 
  20  10   1       20.03       43.33     14.52 o 
   0  11   1      572.31      568.70     34.22 o 
   1  11   1        1.87        1.92      8.83 o 
   2  11   1       59.64       77.80     11.41 o 
   3  11   1       19.75       29.94     10.23 o 
   4  11   1      176.56      201.65     14.41 o 
   5  11   1        5.60       21.42      9.09 o 
   6  11   1      158.03      165.84     13.03 o 
   7  11   1      147.79      155.23     12.95 o 
   8  11   1        7.89       13.76      9.92 o 
   9  11   1       48.03       46.45      9.88 o 
  10  11   1      593.35      515.34     25.27 o 
  11  11   1       62.35       65.64     12.17 o 
  12  11   1      158.87      176.35     21.71 o 
  13  11   1      223.31      237.86     18.56 o 
  14  11   1        8.20       16.12     12.20 o 
  15  11   1       13.27        9.58     12.59 o 
  16  11   1       78.98       99.11     14.90 o 
  17  11   1       17.17       28.59     13.75 o 
  18  11   1       21.13       24.88     36.64 o 
   1  12   1      126.11      123.96     19.57 o 
   2  12   1      481.34      433.38     24.08 o 
   3  12   1      121.95      103.02     20.30 o 
   4  12   1      253.96      214.78     20.78 o 
   5  12   1       54.03       50.14     12.32 o 
   6  12   1      120.94      112.45     14.92 o 
   7  12   1       57.78       67.63     13.16 o 
   8  12   1       14.52        9.75     10.92 o 
   9  12   1       56.02       60.28     17.14 o 
  10  12   1      213.73      190.90     21.30 o 
  11  12   1       25.66       17.53     13.85 o 
  12  12   1       80.77       58.00     16.53 o 
  13  12   1       50.73       54.60     16.59 o 
  14  12   1       21.04       13.53     21.49 o 
  15  12   1       55.92       72.10     18.48 o 
   0  13   1      231.11      198.62     34.86 o 
   1  13   1       60.03       36.56     18.69 o 
   2  13   1       58.66       56.23     19.30 o 
   3  13   1      341.39      292.81     26.99 o 
   4  13   1      240.97      240.22     20.05 o 
   5  13   1      249.89      256.21     20.04 o 
   6  13   1       20.41       23.06     12.40 o 
   7  13   1      336.00      301.63     21.40 o 
   8  13   1       10.79        9.71     12.48 o 
   9  13   1      146.92      137.76     20.10 o 
  10  13   1       95.22       83.45     18.28 o 
  11  13   1      267.64      259.06     29.77 o 
   1  14   1       44.04       57.50     21.05 o 
   2  14   1       46.55       32.86     29.10 o 
   3  14   1      227.75      183.76     30.87 o 
   4  14   1       54.89       77.00     21.33 o 
   0   0   2      516.77      426.75     19.40 o 
   2   0   2     1231.72     1049.89     22.12 o 
   4   0   2      150.58      157.47     11.19 o 
   6   0   2     1211.21     1168.68     35.00 o 
   8   0   2      905.11      892.94     23.58 o 
  10   0   2      399.69      392.32     14.25 o 
  12   0   2      375.21      396.67     17.37 o 
  14   0   2      558.00      451.42     22.39 o 
  16   0   2      110.96      125.80     15.16 o 
  18   0   2     1117.25     1063.14     40.68 o 
  20   0   2      170.19      200.23     19.31 o 
  22   0   2      301.34      251.53     28.60 o 
  24   0   2        5.52        5.00     19.19 o 
  26   0   2       29.17       20.93     21.70 o 
   1   1   2      322.25      294.63      9.85 o 
   2   1   2      888.84      773.13     17.64 o 
   3   1   2       44.54       47.34      3.96 o 
   4   1   2      866.96      817.00     17.18 o 
   5   1   2      125.32      137.32      5.41 o 
   6   1   2      775.37      799.54     19.09 o 
   7   1   2     1787.52     1753.55     31.89 o 
   8   1   2      653.19      663.73     15.01 o 
   9   1   2     1497.97     1379.07     25.11 o 
  10   1   2      907.11      872.92     17.85 o 
  11   1   2       66.07       57.44      5.43 o 
  12   1   2      253.10      276.41     10.80 o 
  13   1   2      344.94      321.03     18.53 o 
  14   1   2       48.38       34.79      7.63 o 
  15   1   2      364.55      331.52     14.70 o 
  16   1   2       14.49       24.00      6.94 o 
  17   1   2     1007.38      921.49     25.54 o 
  18   1   2      748.65      645.08     20.89 o 
  19   1   2      231.35      215.34     13.75 o 
  20   1   2       72.36       71.37     10.44 o 
  21   1   2      200.42      196.18     15.87 o 
  22   1   2      150.10      151.08     14.93 o 
  23   1   2       44.52       55.07     13.13 o 
  24   1   2       56.79       51.46     15.60 o 
  25   1   2      105.79      121.87     22.92 o 
  26   1   2       38.79       43.50     15.96 o 
  27   1   2        5.47       40.89     16.20 o 
   0   2   2     1069.19      988.49     31.80 o 
   1   2   2      283.47      285.67     11.16 o 
   2   2   2      258.81      255.90      9.13 o 
   3   2   2     1942.61     1828.63     32.47 o 
   4   2   2      195.11      201.65     10.21 o 
   5   2   2      915.16      876.33     20.24 o 
   6   2   2      109.92      118.94      6.03 o 
   7   2   2     1463.16     1517.09     27.96 o 
   8   2   2      471.03      421.09     11.10 o 
   9   2   2       37.44       37.66      4.77 o 
  10   2   2       39.30       44.97      5.16 o 
  11   2   2      280.97      292.38     10.68 o 
  12   2   2      118.00      135.92      7.82 o 
  13   2   2      348.04      337.39     11.49 o 
  14   2   2      145.03      144.39      9.32 o 
  15   2   2      200.44      202.70     11.01 o 
  16   2   2      329.76      292.94     14.42 o 
  17   2   2      431.11      424.25     16.75 o 
  18   2   2      187.50      189.86     11.85 o 
  19   2   2       97.97      108.27     11.53 o 
  20   2   2       60.07       72.32     11.57 o 
  21   2   2       23.60       34.64     10.77 o 
  22   2   2      308.02      246.60     17.91 o 
  23   2   2      122.50      126.41     14.78 o 
  24   2   2       82.53      102.98     17.54 o 
  25   2   2       25.64       66.75     13.76 o 
  26   2   2      132.80      157.47     21.85 o 
  27   2   2        3.97       56.11     28.32 o 
   1   3   2      255.99      282.19     10.75 o 
   2   3   2      494.37      517.92     14.70 o 
   3   3   2      258.70      299.63     10.19 o 
   4   3   2       41.56       45.51      4.59 o 
   5   3   2      766.22      755.45     15.38 o 
   6   3   2       90.53      103.64      5.34 o 
   7   3   2      807.79      790.18     16.91 o 
   8   3   2      565.56      604.64     14.50 o 
   9   3   2       95.72      107.79      6.53 o 
  10   3   2      233.35      241.24      9.28 o 
  11   3   2      373.98      403.88     11.88 o 
  12   3   2      208.67      207.61     10.42 o 
  13   3   2        4.90       16.63      5.26 o 
  14   3   2      428.91      405.97     14.83 o 
  15   3   2      155.54      144.90     10.91 o 
  16   3   2      689.15      654.56     18.82 o 
  17   3   2      468.11      424.96     18.76 o 
  18   3   2      325.29      273.96     15.19 o 
  19   3   2      113.46      106.48     12.79 o 
  20   3   2       91.31       85.61     11.39 o 
  21   3   2       55.56       63.53     13.12 o 
  22   3   2       84.63      107.47     13.79 o 
  23   3   2       99.74      103.91     16.27 o 
  24   3   2        6.74       27.65     14.00 o 
  25   3   2       71.90       69.36     15.06 o 
  26   3   2       25.10       35.39     13.66 o 
  27   3   2        1.32       49.26     16.67 o 
   0   4   2       74.60       96.06     10.98 o 
   1   4   2     1604.59     1642.93     35.47 o 
   2   4   2      728.52      787.47     22.05 o 
   3   4   2      755.07      816.51     19.46 o 
   4   4   2     1079.78     1158.27     23.24 o 
   5   4   2     1666.64     1669.78     29.48 o 
   6   4   2      966.02      928.60     17.48 o 
   7   4   2     1725.57     1529.31     27.19 o 
   8   4   2      608.08      657.78     15.52 o 
   9   4   2      237.09      241.77      9.41 o 
  10   4   2       11.55        9.30      5.45 o 
  11   4   2      524.39      480.60     14.51 o 
  12   4   2       41.30       58.69      8.04 o 
  13   4   2      747.93      728.43     21.63 o 
  14   4   2      129.46      113.90     10.39 o 
  15   4   2      616.91      545.74     19.07 o 
  16   4   2      190.21      190.04     12.51 o 
  17   4   2       78.84       74.58     10.16 o 
  18   4   2      166.31      177.45     16.15 o 
  19   4   2        3.55       14.04      9.22 o 
  20   4   2       18.48       18.00      9.11 o 
  21   4   2       82.02       70.67     16.40 o 
  22   4   2       25.13       32.19      9.89 o 
  23   4   2       22.53       46.10     11.85 o 
  24   4   2       17.37       45.88     12.87 o 
  25   4   2       37.33       39.04     13.66 o 
  26   4   2        5.45       37.81     13.80 o 
   1   5   2     2697.51     2790.95     56.68 o 
   2   5   2      652.49      647.18     18.13 o 
   3   5   2      669.35      653.60     16.83 o 
   4   5   2     1853.86     1922.61     35.99 o 
   5   5   2     1374.55     1395.99     31.67 o 
   6   5   2     1135.91     1122.31     22.04 o 
   7   5   2     2429.01     2397.86     38.85 o 
   8   5   2      954.32      938.91     30.53 o 
   9   5   2      913.92      914.94     22.08 o 
  10   5   2      253.30      265.73     11.45 o 
  11   5   2       10.32       20.15      6.88 o 
  12   5   2      134.05      142.16     10.46 o 
  13   5   2      765.56      735.12     22.96 o 
  14   5   2       49.02       56.35      9.13 o 
  15   5   2      231.89      244.13     14.24 o 
  16   5   2      110.32      135.75     15.12 o 
  17   5   2       13.06       17.66      8.43 o 
  18   5   2      190.88      176.61     13.46 o 
  19   5   2       84.90       91.88     11.33 o 
  20   5   2       69.23       66.60     11.09 o 
  21   5   2       12.39        6.17      9.18 o 
  22   5   2       71.43       72.05     12.66 o 
  23   5   2        8.80       17.71     10.78 o 
  24   5   2       31.04       44.60     12.16 o 
  25   5   2       18.34       24.74     12.47 o 
   0   6   2      579.67      667.57     27.46 o 
   1   6   2      295.53      320.35     13.21 o 
   2   6   2     1568.30     1627.63     40.17 o 
   3   6   2     1032.07     1039.19     26.42 o 
   4   6   2      651.55      722.12     19.13 o 
   5   6   2      187.75      213.84     10.24 o 
   6   6   2      139.64      172.64      7.51 o 
   7   6   2       78.87      100.32      6.30 o 
   8   6   2       50.77       63.34      7.73 o 
   9   6   2      168.36      173.12      9.21 o 
  10   6   2      120.06      131.56      9.57 o 
  11   6   2      374.62      407.06     16.62 o 
  12   6   2      789.33      701.62     22.12 o 
  13   6   2      315.90      330.17     15.81 o 
  14   6   2      371.96      336.18     16.72 o 
  15   6   2      232.10      236.20     14.45 o 
  16   6   2      715.00      681.25     24.79 o 
  17   6   2       30.10       29.50      9.10 o 
  18   6   2       23.48       31.08      9.64 o 
  19   6   2       50.22       54.74     10.88 o 
  20   6   2      165.96      190.85     15.47 o 
  21   6   2        1.66       23.34     10.48 o 
  22   6   2       25.90       55.19     11.90 o 
  23   6   2       52.02       52.78     12.53 o 
  24   6   2       38.93       43.92     13.94 o 
  25   6   2       82.72      108.92     18.13 o 
   1   7   2      137.65      138.76     10.09 o 
   2   7   2      302.85      321.93     13.84 o 
   3   7   2      167.48      179.54      9.44 o 
   4   7   2      558.26      545.82     16.00 o 
   5   7   2      406.48      424.30     13.48 o 
   6   7   2       23.24       31.17      5.43 o 
   7   7   2      229.97      233.78     10.23 o 
   8   7   2       89.17       94.30      7.51 o 
   9   7   2      368.97      368.12     13.85 o 
  10   7   2      169.91      166.47     11.03 o 
  11   7   2      381.66      361.56     15.52 o 
  12   7   2     1001.08      943.77     25.66 o 
  13   7   2       20.52       30.95      8.69 o 
  14   7   2       43.42       43.21      9.60 o 
  15   7   2      114.84      126.28     12.53 o 
  16   7   2      194.72      191.50     20.45 o 
  17   7   2      283.74      273.28     17.01 o 
  18   7   2       15.75       24.28     11.10 o 
  19   7   2       61.69       67.62     13.42 o 
  20   7   2      110.53      117.29     14.94 o 
  21   7   2       25.22       33.80     12.61 o 
  22   7   2       66.20       69.21     14.24 o 
  23   7   2       22.32       39.16     15.07 o 
   0   8   2      267.71      264.76     18.76 o 
   1   8   2      252.53      267.28     13.28 o 
   2   8   2      247.28      250.67     10.47 o 
   3   8   2       41.00       47.02      6.41 o 
   4   8   2      269.90      292.59     13.51 o 
   5   8   2        6.13       11.32      6.06 o 
   6   8   2      599.46      574.08     18.17 o 
   7   8   2      356.56      362.69     15.80 o 
   8   8   2      278.36      303.69     17.75 o 
   9   8   2      367.60      379.66     17.23 o 
  10   8   2      150.32      169.66     13.42 o 
  11   8   2      287.32      300.72     16.96 o 
  12   8   2       63.61       80.30     12.62 o 
  13   8   2       17.24       24.08      9.92 o 
  14   8   2       72.36       83.57     14.77 o 
  15   8   2      328.86      328.04     21.00 o 
  16   8   2       50.48       61.65     13.46 o 
  17   8   2        9.48       17.49     12.45 o 
  18   8   2       24.40       29.91     13.12 o 
  19   8   2       50.75       66.30     14.21 o 
  20   8   2       59.55       60.57     14.97 o 
  21   8   2        4.23       -2.91     13.13 o 
  22   8   2        6.85       19.37     13.91 o 
   1   9   2      423.80      434.28     26.36 o 
   2   9   2      691.20      589.46     22.24 o 
   3   9   2      154.73      158.42     13.90 o 
   4   9   2        9.67       12.56      9.23 o 
   5   9   2      562.68      529.36     23.06 o 
   6   9   2      210.47      240.98     15.35 o 
   7   9   2       42.25       42.06     12.45 o 
   8   9   2       71.47       83.04     11.00 o 
   9   9   2      201.51      213.10     15.31 o 
  10   9   2      294.47      316.05     20.45 o 
  11   9   2      566.51      553.37     26.09 o 
  12   9   2      125.17      175.19     16.20 o 
  13   9   2       90.71      107.94     17.18 o 
  14   9   2       74.03       75.69     13.87 o 
  15   9   2       19.59       19.01     12.68 o 
  16   9   2      108.94      119.07     16.54 o 
  17   9   2       59.84       64.81     14.87 o 
  18   9   2       56.54       49.60     15.27 o 
  19   9   2       86.62      139.37     21.36 o 
  20   9   2       76.26       83.17     16.73 o 
  21   9   2       94.53       56.33     16.56 o 
   0  10   2      248.24      216.42     23.81 o 
   1  10   2      462.92      431.52     21.63 o 
   2  10   2       11.68       19.91      9.95 o 
   3  10   2       29.76       12.97     12.62 o 
   4  10   2        0.41       19.98     12.45 o 
   5  10   2      163.59      141.56     17.73 o 
   6  10   2        0.57       20.34      9.73 o 
   7  10   2      101.85      128.58     14.80 o 
   8  10   2      208.23      201.59     21.93 o 
   9  10   2       24.95       31.57     11.29 o 
  10  10   2      365.13      351.80     26.46 o 
  11  10   2       42.60       43.34     14.97 o 
  12  10   2      211.55      211.28     21.97 o 
  13  10   2      207.32      205.84     22.35 o 
  14  10   2       46.87       59.40     17.99 o 
  15  10   2       45.01       59.53     23.21 o 
  16  10   2       45.62       51.86     19.24 o 
  17  10   2       79.48       79.05     18.43 o 
  18  10   2        1.33       27.50     15.89 o 
  19  10   2      190.82      156.08     22.30 o 
   1  11   2       12.13        8.41     12.58 o 
   2  11   2      675.17      573.62     29.14 o 
   3  11   2       73.89       65.86     17.62 o 
   4  11   2       53.82       54.40     15.07 o 
   5  11   2      142.32      123.48     20.16 o 
   6  11   2      126.50      130.94     15.26 o 
   7  11   2      100.22      106.50     14.77 o 
   8  11   2      459.90      410.80     23.87 o 
   9  11   2       29.31       39.95     11.54 o 
  10  11   2      269.19      263.80     24.23 o 
  11  11   2       63.88       81.57     18.27 o 
  12  11   2      159.61      162.94     21.42 o 
  13  11   2       22.81       25.55     14.74 o 
  14  11   2      209.54      171.37     22.20 o 
  15  11   2       69.81       87.25     18.25 o 
  16  11   2       91.48       55.06     23.88 o 
   0  12   2      313.54      285.54     36.13 o 
   1  12   2      145.65      118.17     20.99 o 
   2  12   2       18.17       26.93     14.10 o 
   3  12   2       92.76       61.01     17.48 o 
   4  12   2       52.72       60.58     16.71 o 
   5  12   2       10.62       35.48     12.26 o 
   6  12   2      133.00      131.77     16.08 o 
   7  12   2      116.78       97.39     15.44 o 
   8  12   2      136.46      110.68     15.98 o 
   9  12   2       79.35       66.10     15.99 o 
  10  12   2      105.97      108.21     19.16 o 
  11  12   2       62.63       50.07     17.65 o 
  12  12   2      185.06      153.81     21.56 o 
  13  12   2       53.38       44.51     17.75 o 
   1  13   2       42.05       30.54     26.11 o 
   2  13   2      117.52       90.72     21.78 o 
   3  13   2      155.45      106.98     21.68 o 
   4  13   2        4.85        3.26     15.89 o 
   5  13   2      143.46      135.27     28.55 o 
   6  13   2       49.70       76.13     15.81 o 
   7  13   2        8.22        0.66     13.31 o 
   8  13   2       96.13       84.73     16.03 o 
   9  13   2      130.58      107.49     16.97 o 
   2   0   3     1637.13     1335.79     28.58 o 
   4   0   3      619.86      575.03     17.10 o 
   6   0   3     3492.30     3556.71     77.50 o 
   8   0   3      697.57      634.10     19.39 o 
  10   0   3      246.09      292.50     13.76 o 
  12   0   3       81.36       74.76      9.23 o 
  14   0   3       83.91       92.72     10.79 o 
  16   0   3      293.98      299.25     21.23 o 
  18   0   3      155.67      190.70     23.60 o 
  20   0   3       22.27       71.50     16.31 o 
  22   0   3       80.99      130.86     51.08 o 
  24   0   3       26.96       61.26     51.55 o 
  26   0   3       17.59        4.85     25.88 o 
   0   1   3      539.92      495.99     27.88 o 
   1   1   3      810.48      705.86     16.65 o 
   2   1   3      466.30      416.70     12.03 o 
   3   1   3       93.10       92.31      5.73 o 
   4   1   3      147.43      164.37      6.43 o 
   5   1   3      698.45      677.32     14.36 o 
   6   1   3      141.83      166.36      6.80 o 
   7   1   3      177.19      192.51      7.34 o 
   8   1   3      201.22      213.95      8.00 o 
   9   1   3       69.72       67.17      5.61 o 
  10   1   3       85.06      129.44      7.39 o 
  11   1   3      255.60      277.87      9.76 o 
  12   1   3      245.70      253.05      9.80 o 
  13   1   3      781.58      658.05     16.65 o 
  14   1   3      114.46      132.56      9.25 o 
  15   1   3       16.53       15.73      6.32 o 
  16   1   3      183.45      216.87     12.44 o 
  17   1   3      242.85      246.90     13.31 o 
  18   1   3       97.87      104.84     10.68 o 
  19   1   3        8.31        3.73      9.06 o 
  20   1   3        7.76       10.26      9.62 o 
  21   1   3       12.86       33.46     11.39 o 
  22   1   3        3.43       15.27     12.26 o 
  23   1   3        2.08       25.40     12.97 o 
  24   1   3      273.48      290.12     22.97 o 
  25   1   3       13.10       24.92     15.32 o 
  26   1   3       95.10       93.00     18.09 o 
   1   2   3      548.15      527.67     15.76 o 
   2   2   3      601.09      546.19     15.09 o 
   3   2   3      193.40      211.36     11.68 o 
   4   2   3      279.55      286.82      9.81 o 
   5   2   3      660.27      673.95     15.55 o 
   6   2   3      470.48      454.33     12.37 o 
   7   2   3       41.57       68.30      5.66 o 
   8   2   3       42.05       47.32      5.21 o 
   9   2   3      279.72      299.74     10.06 o 
  10   2   3       45.76       40.86      5.84 o 
  11   2   3       69.79       73.12      7.11 o 
  12   2   3      386.05      345.67     15.07 o 
  13   2   3      281.14      293.65     11.87 o 
  14   2   3      580.59      562.65     16.12 o 
  15   2   3      123.07      133.76      9.71 o 
  16   2   3       25.92       45.12      7.64 o 
  17   2   3      360.97      364.60     16.68 o 
  18   2   3        1.43       19.21      7.95 o 
  19   2   3      159.02      159.74     14.72 o 
  20   2   3       31.76       42.32     10.60 o 
  21   2   3       49.43       70.30     17.43 o 
  22   2   3        3.78       27.72     12.07 o 
  23   2   3       58.37       77.36     26.42 o 
  24   2   3        0.18       15.75     12.90 o 
  25   2   3       16.42       74.83     18.88 o 
  26   2   3       18.39       19.01     16.32 o 
   0   3   3     1175.31     1138.82     38.84 o 
   1   3   3      181.20      202.07     11.90 o 
   2   3   3      572.10      550.98     16.64 o 
   3   3   3      360.84      405.09     13.66 o 
   4   3   3     1474.34     1500.82     32.14 o 
   5   3   3      710.15      663.79     25.43 o 
   6   3   3      205.69      234.20      9.91 o 
   7   3   3      167.13      179.87      9.71 o 
   8   3   3      274.32      296.92     10.84 o 
   9   3   3      161.00      166.60      8.05 o 
  10   3   3      126.89      140.75     15.44 o 
  11   3   3      230.97      205.66      9.89 o 
  12   3   3      585.63      561.13     15.47 o 
  13   3   3      465.23      458.41     17.52 o 
  14   3   3      340.11      344.89     18.45 o 
  15   3   3      746.74      628.23     17.55 o 
  16   3   3       90.73       67.12     12.66 o 
  17   3   3      255.15      286.19     15.76 o 
  18   3   3      191.35      208.32     14.39 o 
  19   3   3      110.79      104.50     12.03 o 
  20   3   3       13.56       36.74     10.55 o 
  21   3   3       52.57       48.47     11.53 o 
  22   3   3       24.46       28.04     11.96 o 
  23   3   3       47.60       73.19     14.45 o 
  24   3   3      133.42      164.92     17.82 o 
  25   3   3       31.29       64.29     14.77 o 
   1   4   3       33.49       47.03      7.18 o 
   2   4   3      143.57      164.62     12.55 o 
   3   4   3      118.26      143.48      9.32 o 
   4   4   3       57.45       61.44      7.48 o 
   5   4   3      254.30      280.12     11.54 o 
   6   4   3      164.64      184.26      8.99 o 
   7   4   3      246.63      235.90      9.38 o 
   8   4   3        2.67        3.71      5.30 o 
   9   4   3        5.19       10.03      5.43 o 
  10   4   3       19.08       15.64      5.66 o 
  11   4   3       87.04      120.00      8.09 o 
  12   4   3      185.05      186.89      9.97 o 
  13   4   3      445.68      425.58     17.19 o 
  14   4   3      467.46      405.79     15.73 o 
  15   4   3        3.71       25.50      9.61 o 
  16   4   3     1348.37     1201.07     51.67 o 
  17   4   3      974.50      867.08     35.93 o 
  18   4   3      135.73      154.12     13.36 o 
  19   4   3       10.20        7.94      9.46 o 
  20   4   3       40.53       44.65     13.02 o 
  21   4   3       12.28        1.07     11.67 o 
  22   4   3        8.75       23.38     12.80 o 
  23   4   3       27.45       47.74     14.79 o 
  24   4   3       82.02       94.68     18.21 o 
  25   4   3       93.54       81.41     18.24 o 
   0   5   3      117.90      155.67     14.84 o 
   1   5   3       29.15       38.75      7.26 o 
   2   5   3       85.34      109.23      9.46 o 
   3   5   3       83.61       97.48      8.72 o 
   4   5   3        8.47       21.34      6.52 o 
   5   5   3      213.71      236.36     11.26 o 
   6   5   3      238.29      234.30     11.61 o 
   7   5   3       54.86       66.13      6.68 o 
   8   5   3      287.38      307.29     11.24 o 
   9   5   3       35.72       36.75      7.05 o 
  10   5   3      293.49      334.22     13.44 o 
  11   5   3      182.04      188.32     12.65 o 
  12   5   3     1089.81     1024.55     33.38 o 
  13   5   3     1224.08     1103.60     68.34 o 
  14   5   3      574.97      514.08     21.94 o 
  15   5   3      215.16      216.78     15.89 o 
  16   5   3      114.86      124.74     14.18 o 
  17   5   3        5.27        8.06     10.65 o 
  18   5   3       45.90       55.27     12.31 o 
  19   5   3       44.07       52.54     12.79 o 
  20   5   3       93.95       86.10     14.09 o 
  21   5   3      138.59      132.06     16.17 o 
  22   5   3       89.13       80.78     15.18 o 
  23   5   3        4.47        7.64     13.73 o 
  24   5   3       11.22       31.92     15.14 o 
   1   6   3       65.66       78.94      9.27 o 
   2   6   3      499.58      490.30     16.21 o 
   3   6   3      255.00      285.37     17.40 o 
   4   6   3       62.40       87.15      9.11 o 
   5   6   3      768.32      758.99     21.05 o 
   6   6   3       64.63       88.85      7.67 o 
   7   6   3      153.76      141.75      9.57 o 
   8   6   3       44.62       54.92      7.75 o 
   9   6   3      100.72      131.79      9.29 o 
  10   6   3      207.55      208.56     13.72 o 
  11   6   3      270.72      290.01     17.49 o 
  12   6   3      365.98      370.58     24.06 o 
  13   6   3      164.41      152.84     14.31 o 
  14   6   3      145.76      160.73     14.89 o 
  15   6   3       94.85       98.47     13.11 o 
  16   6   3      118.05      144.64     15.05 o 
  17   6   3       87.72       91.23     14.09 o 
  18   6   3      194.43      206.21     18.04 o 
  19   6   3       67.67       78.05     14.59 o 
  20   6   3       14.72       43.37     13.61 o 
  21   6   3      153.46      150.67     17.56 o 
  22   6   3       94.43      109.97     16.85 o 
  23   6   3      161.76      195.49     19.58 o 
   0   7   3      141.58      176.05     17.52 o 
   1   7   3      441.10      412.09     17.01 o 
   2   7   3       42.06       40.29      8.08 o 
   3   7   3      263.50      274.55     15.15 o 
   4   7   3      148.66      167.35     12.85 o 
   5   7   3      528.75      507.01     19.45 o 
   6   7   3     1779.31     1761.48     39.10 o 
   7   7   3      690.84      684.05     23.89 o 
   8   7   3      870.11      885.58     27.11 o 
   9   7   3     1403.05     1318.98     39.51 o 
  10   7   3      115.63      138.77     16.91 o 
  11   7   3      861.21      809.62     52.11 o 
  12   7   3       47.33       65.63     12.19 o 
  13   7   3      185.10      181.88     16.15 o 
  14   7   3      147.52      157.19     18.79 o 
  15   7   3        2.37       13.24     11.04 o 
  16   7   3       17.17       15.58     11.44 o 
  17   7   3       72.85       73.27     18.14 o 
  18   7   3      102.95      140.72     25.09 o 
  19   7   3       81.96       81.11     14.66 o 
  20   7   3       25.24       30.29     13.88 o 
  21   7   3       29.18       30.02     14.20 o 
  22   7   3        2.33       15.74     13.68 o 
   1   8   3      493.56      468.73     22.88 o 
   2   8   3      328.17      348.19     17.25 o 
   3   8   3      196.30      190.78     13.89 o 
   4   8   3      174.14      181.34     13.57 o 
   5   8   3       38.97       56.27     10.09 o 
   6   8   3      191.29      232.72     13.79 o 
   7   8   3      284.82      254.26     16.31 o 
   8   8   3      412.70      403.47     22.32 o 
   9   8   3       10.52       25.75     10.39 o 
  10   8   3      373.44      379.30     25.84 o 
  11   8   3      618.44      580.54     30.88 o 
  12   8   3      112.70      109.98     16.48 o 
  13   8   3       28.64       28.63     13.39 o 
  14   8   3       87.32      110.68     17.39 o 
  15   8   3       34.76       47.20     15.38 o 
  16   8   3        6.21       13.21     15.66 o 
  17   8   3       46.94       30.24     16.05 o 
  18   8   3       22.82       23.57     16.66 o 
  19   8   3       33.80       35.61     16.81 o 
  20   8   3        5.82       19.44     16.59 o 
  21   8   3       54.00       42.99     18.44 o 
   0   9   3       28.98       48.41     27.22 o 
   1   9   3      558.09      490.18     22.95 o 
   2   9   3        5.68       11.86     10.34 o 
   3   9   3       65.38       63.45     12.37 o 
   4   9   3      532.50      453.10     22.37 o 
   5   9   3       40.87       52.47     14.93 o 
   6   9   3      507.65      515.14     25.64 o 
   7   9   3      395.05      399.77     42.47 o 
   8   9   3       78.80       90.70     13.98 o 
   9   9   3       41.43       40.59     11.38 o 
  10   9   3      288.26      265.88     20.38 o 
  11   9   3       41.50       49.12     14.82 o 
  12   9   3      458.10      472.26     30.04 o 
  13   9   3      135.65      158.09     23.92 o 
  14   9   3      236.01      264.97     24.60 o 
  15   9   3       49.50       56.15     15.17 o 
  16   9   3       55.29       50.39     16.68 o 
  17   9   3        2.89       21.60     16.82 o 
  18   9   3        0.16       15.41     16.75 o 
  19   9   3       37.24       36.85     17.58 o 
   1  10   3       21.35       24.41     11.09 o 
   2  10   3        5.16       14.53     10.91 o 
   3  10   3      243.45      203.64     22.90 o 
   4  10   3       44.24       40.06     14.38 o 
   5  10   3      294.78      256.56     23.21 o 
   6  10   3       92.41      111.77     18.80 o 
   7  10   3      385.30      391.68     23.79 o 
   8  10   3      126.53      142.62     16.55 o 
   9  10   3      130.75      116.04     17.65 o 
  10  10   3       63.61       63.58     14.42 o 
  11  10   3       91.00       78.26     18.05 o 
  12  10   3        1.22       -7.00     14.54 o 
  13  10   3       21.70       15.87     17.96 o 
  14  10   3       23.72       27.93     17.59 o 
  15  10   3       62.59       78.35     18.34 o 
  16  10   3       22.73       49.02     18.16 o 
  17  10   3      151.47      105.95     21.19 o 
   0  11   3      249.06      189.44     23.37 o 
   1  11   3      430.33      348.21     46.08 o 
   2  11   3       41.36       33.28     15.72 o 
   3  11   3       23.31       15.83     15.05 o 
   4  11   3      203.95      160.87     20.92 o 
   5  11   3       21.30       46.63     13.26 o 
   6  11   3      290.29      292.23     21.56 o 
   7  11   3       62.93       77.89     14.21 o 
   8  11   3       13.48       11.56     12.09 o 
   9  11   3       19.67       32.00     13.51 o 
  10  11   3       90.67       87.39     16.39 o 
  11  11   3       16.16        6.85     16.26 o 
  12  11   3       49.00       46.81     16.84 o 
  13  11   3      165.71      128.79     21.34 o 
  14  11   3       56.16       66.33     18.93 o 
   1  12   3        0.30       16.87     17.22 o 
   2  12   3       30.51       35.73     17.89 o 
   3  12   3       42.17       29.50     16.21 o 
   4  12   3       95.14       68.94     18.24 o 
   5  12   3        0.24       20.84     13.51 o 
   6  12   3       41.15       70.34     19.09 o 
   7  12   3       19.94       37.39     18.04 o 
   8  12   3       82.78       67.67     19.09 o 
   9  12   3       38.25       31.78     20.83 o 
  10  12   3       23.40        5.12     16.31 o 
  11  12   3       37.07       54.52     25.88 o 
   0  13   3       52.20        4.05     32.63 o 
   1  13   3       75.19       43.53     20.27 o 
   2  13   3        5.29       -8.96     17.91 o 
   3  13   3       33.75       14.44     18.50 o 
   4  13   3       57.31       76.00     18.88 o 
   0   0   4      558.83      471.54     38.12 o 
   2   0   4       18.23        9.26      5.30 o 
   4   0   4        8.01        7.98      6.23 o 
   6   0   4     1024.25      909.76     25.77 o 
   8   0   4      410.00      393.29     16.29 o 
  10   0   4      512.40      475.44     18.37 o 
  12   0   4      817.47      742.97     36.05 o 
  14   0   4      651.99      571.84     22.03 o 
  16   0   4       32.14       49.34     11.42 o 
  18   0   4      112.94      133.29     18.57 o 
  20   0   4      259.71      266.34     27.00 o 
  22   0   4      196.17      224.61     30.04 o 
  24   0   4      169.87      205.91     65.85 o 
   1   1   4       55.81       53.07      6.11 o 
   2   1   4      319.12      276.22      9.78 o 
   3   1   4      440.04      408.44     11.62 o 
   4   1   4      206.87      204.45      9.42 o 
   5   1   4      326.99      323.14     11.49 o 
   6   1   4      345.22      326.68     10.05 o 
   7   1   4       26.80       25.94      5.02 o 
   8   1   4      320.09      325.32     10.47 o 
   9   1   4      392.51      402.95     11.85 o 
  10   1   4        1.62       16.52      5.75 o 
  11   1   4      326.54      306.97     11.03 o 
  12   1   4      204.86      211.96     10.35 o 
  13   1   4      181.08      195.71      9.96 o 
  14   1   4      372.44      363.05     13.76 o 
  15   1   4      364.72      342.28     13.66 o 
  16   1   4      198.50      192.27     11.34 o 
  17   1   4      189.06      217.57     12.85 o 
  18   1   4      232.44      263.45     15.53 o 
  19   1   4      190.34      209.95     18.50 o 
  20   1   4      127.97      127.31     14.46 o 
  21   1   4       20.88       32.71     18.11 o 
  22   1   4       34.10       15.51     14.67 o 
  23   1   4       26.31       41.73     16.60 o 
  24   1   4       10.34       39.22     18.69 o 
   0   2   4      517.91      469.78     22.67 o 
   1   2   4      152.29      141.39     10.23 o 
   2   2   4       13.65       15.43      6.20 o 
   3   2   4      224.91      239.12     10.82 o 
   4   2   4       44.98       31.61      6.82 o 
   5   2   4      409.05      418.92     14.26 o 
   6   2   4      141.46      156.85      9.21 o 
   7   2   4       43.40       48.51      7.17 o 
   8   2   4      196.36      186.70      9.80 o 
   9   2   4        6.14       18.77      5.87 o 
  10   2   4      239.89      247.75     10.57 o 
  11   2   4      162.11      154.71      9.41 o 
  12   2   4      123.83      138.45      9.42 o 
  13   2   4      725.05      634.24     16.90 o 
  14   2   4      165.78      162.99     11.01 o 
  15   2   4       46.86       57.20      9.66 o 
  16   2   4       91.24      108.01     11.07 o 
  17   2   4       90.57      100.53     11.12 o 
  18   2   4       77.59       71.35     13.88 o 
  19   2   4      198.15      212.51     22.15 o 
  20   2   4      153.59      168.10     19.10 o 
  21   2   4       92.42      128.32     16.21 o 
  22   2   4       30.20       54.27     16.39 o 
  23   2   4       33.09       22.63     16.53 o 
  24   2   4       19.45       53.54     18.14 o 
   1   3   4      109.49      106.31     10.03 o 
   2   3   4      388.00      355.31     14.18 o 
   3   3   4      121.68      146.22     12.64 o 
   4   3   4      662.30      610.88     17.13 o 
   5   3   4      176.68      170.00     12.02 o 
   6   3   4      307.74      316.84     11.28 o 
   7   3   4      162.85      170.99      9.65 o 
   8   3   4        1.41        4.60      5.97 o 
   9   3   4       30.51       30.27      6.90 o 
  10   3   4       93.36      108.03      8.96 o 
  11   3   4       40.67       38.44      7.57 o 
  12   3   4       35.30       50.30      7.99 o 
  13   3   4       33.70       38.96     11.07 o 
  14   3   4      416.96      392.21     16.60 o 
  15   3   4       57.39       86.25     10.39 o 
  16   3   4      470.50      403.51     18.47 o 
  17   3   4      339.54      344.32     21.93 o 
  18   3   4       35.52       34.99     12.26 o 
  19   3   4       18.27       11.00     12.36 o 
  20   3   4       19.43       32.45     13.19 o 
  21   3   4       24.68       52.12     14.17 o 
  22   3   4       38.87       49.06     23.03 o 
  23   3   4       69.85       89.54     17.00 o 
   0   4   4      460.24      457.74     27.24 o 
   1   4   4       99.92      122.23     10.94 o 
   2   4   4      419.01      377.14     15.57 o 
   3   4   4      580.59      510.76     17.11 o 
   4   4   4      716.25      693.48     19.00 o 
   5   4   4      276.19      288.39     12.96 o 
   6   4   4      494.28      451.36     15.26 o 
   7   4   4       72.81       94.82      8.75 o 
   8   4   4      119.83      134.09     13.08 o 
   9   4   4      206.10      224.61     15.14 o 
  10   4   4      118.37      119.20      9.19 o 
  11   4   4       76.28       82.57      8.68 o 
  12   4   4      183.52      164.09     10.88 o 
  13   4   4      270.29      275.47     14.40 o 
  14   4   4        7.42        7.56      9.61 o 
  15   4   4       83.65       77.79     12.54 o 
  16   4   4       40.40       36.66     16.40 o 
  17   4   4       46.39       49.32     12.30 o 
  18   4   4       52.43       55.18     13.47 o 
  19   4   4       28.36       26.58     13.30 o 
  20   4   4       33.42       25.58     13.70 o 
  21   4   4       11.56       20.37     13.97 o 
  22   4   4        8.88       33.69     14.94 o 
  23   4   4       31.81       59.53     16.26 o 
   1   5   4      319.03      328.46     16.35 o 
   2   5   4       32.70       38.26     10.65 o 
   3   5   4      133.91      113.49     15.56 o 
   4   5   4      259.08      241.01     14.43 o 
   5   5   4      758.17      713.10     20.99 o 
   6   5   4      742.35      712.47     21.06 o 
   7   5   4      255.59      248.84     17.58 o 
   8   5   4      339.74      367.02     16.29 o 
   9   5   4       65.32       72.05      9.58 o 
  10   5   4       58.62       57.39     10.61 o 
  11   5   4      112.20      137.54     12.24 o 
  12   5   4       15.16       14.37     11.11 o 
  13   5   4        2.59        9.65     12.70 o 
  14   5   4        3.60       14.83     14.23 o 
  15   5   4      147.82      144.01     19.09 o 
  16   5   4      204.81      202.75     21.74 o 
  17   5   4        3.29       27.28     15.75 o 
  18   5   4        0.85       16.97     16.07 o 
  19   5   4       31.37       47.10     20.95 o 
  20   5   4        0.73       22.94     17.85 o 
  21   5   4       84.22       83.82     19.79 o 
  22   5   4       39.15       66.13     19.96 o 
   0   6   4      316.82      323.53     23.80 o 
   1   6   4       76.84       79.87     10.38 o 
   2   6   4      124.65      124.80     11.41 o 
   3   6   4       87.98       92.73     12.23 o 
   4   6   4      357.91      349.39     16.52 o 
   5   6   4      841.09      808.81     22.33 o 
   6   6   4      676.32      608.98     22.30 o 
   7   6   4       56.45       56.09      9.37 o 
   8   6   4       78.65       88.43      9.91 o 
   9   6   4      235.40      219.04     14.22 o 
  10   6   4       46.83       56.69     12.47 o 
  11   6   4      281.66      260.22     19.13 o 
  12   6   4      128.06      131.90     17.94 o 
  13   6   4      210.57      223.53     22.01 o 
  14   6   4       15.11       16.08     14.94 o 
  15   6   4       17.27       33.48     18.69 o 
  16   6   4       27.66       48.14     17.10 o 
  17   6   4      118.62      132.24     20.81 o 
  18   6   4       11.51       20.02     18.41 o 
  19   6   4       30.77       10.26     17.59 o 
  20   6   4        9.62       10.96     17.10 o 
  21   6   4        6.63       23.24     18.58 o 
   1   7   4       41.96       30.74      9.94 o 
   2   7   4      124.84      126.07     12.34 o 
   3   7   4       52.31       54.17      9.69 o 
   4   7   4       37.63       40.96      9.51 o 
   5   7   4       12.69       20.93      8.84 o 
   6   7   4      288.18      310.01     15.44 o 
   7   7   4      865.91      813.46     29.46 o 
   8   7   4      121.62      124.17     13.53 o 
   9   7   4      206.32      192.53     15.87 o 
  10   7   4       80.11       76.10     16.55 o 
  11   7   4      205.93      215.42     21.95 o 
  12   7   4      104.89      104.69     17.71 o 
  13   7   4       30.96       41.36     16.49 o 
  14   7   4       99.38      141.63     21.06 o 
  15   7   4      192.25      201.05     23.59 o 
  16   7   4      159.20      203.11     51.54 o 
  17   7   4      101.63      107.00     21.45 o 
  18   7   4        2.51       14.87     18.12 o 
  19   7   4       45.27       54.22     19.75 o 
  20   7   4       50.46       74.93     20.88 o 
   0   8   4      228.64      239.05     23.09 o 
   1   8   4       60.94       59.09     12.17 o 
   2   8   4       78.77       80.65     11.28 o 
   3   8   4      476.49      429.65     19.34 o 
   4   8   4       65.64       51.33     12.07 o 
   5   8   4       47.61       45.80     11.07 o 
   6   8   4      330.40      296.99     18.95 o 
   7   8   4       98.48      106.15     13.74 o 
   8   8   4      211.03      207.65     18.61 o 
   9   8   4       27.97       51.76     13.70 o 
  10   8   4       24.05       28.82     14.98 o 
  11   8   4      190.14      201.68     22.77 o 
  12   8   4       33.55       76.21     17.80 o 
  13   8   4      202.25      181.41     22.57 o 
  14   8   4       17.17        7.98     17.00 o 
  15   8   4        5.14        2.86     20.39 o 
  16   8   4        6.66        7.42     18.29 o 
  17   8   4       17.35       31.01     18.88 o 
  18   8   4       50.63       49.92     20.55 o 
   1   9   4       24.53       23.01     12.36 o 
   2   9   4      116.21      118.89     13.87 o 
   3   9   4        5.17       12.98     10.90 o 
   4   9   4       43.15       58.19     13.70 o 
   5   9   4      148.09      136.50     18.13 o 
   6   9   4      132.66      113.36     16.67 o 
   7   9   4      207.45      206.22     19.83 o 
   8   9   4      208.63      192.19     19.53 o 
   9   9   4       92.93       69.01     15.67 o 
  10   9   4      100.59      120.96     20.29 o 
  11   9   4       75.36       77.59     19.06 o 
  12   9   4      110.29      106.03     20.88 o 
  13   9   4      221.72      221.74     25.58 o 
  14   9   4      466.13      446.00     33.54 o 
  15   9   4       37.00       51.16     19.40 o 
  16   9   4       12.28        7.53     18.15 o 
   0  10   4        1.36       -2.10     16.65 o 
   1  10   4      135.53      134.30     16.43 o 
   2  10   4       17.22       13.87     14.16 o 
   3  10   4        7.06       -6.76     13.53 o 
   4  10   4       26.14       24.30     15.40 o 
   5  10   4       14.58        3.09     14.09 o 
   6  10   4        3.06       -1.59     13.94 o 
   7  10   4       41.59       46.30     17.96 o 
   8  10   4       15.93       40.57     14.94 o 
   9  10   4      129.37      109.37     17.70 o 
  10  10   4      334.94      253.60     26.19 o 
  11  10   4      325.00      305.09     28.15 o 
  12  10   4      185.26      140.64     21.38 o 
  13  10   4       10.36       36.61     17.96 o 
  14  10   4      204.79      185.75     24.62 o 
   1  11   4        2.80       12.09     16.52 o 
   2  11   4      152.63      147.40     21.20 o 
   3  11   4       59.29       56.20     17.92 o 
   4  11   4        2.41       16.55     27.72 o 
   5  11   4       19.76       25.01     15.53 o 
   6  11   4       50.13       70.20     17.12 o 
   7  11   4       85.43       80.81     16.13 o 
   8  11   4      105.85       90.69     16.67 o 
   9  11   4       30.46       11.89     13.94 o 
  10  11   4      291.64      256.17     36.85 o 
   0  12   4       16.35       -4.02     41.28 o 
   1  12   4       53.55       17.20     22.71 o 
   2  12   4      125.92       88.41     22.22 o 
   3  12   4       60.91       58.36     19.35 o 
   4  12   4       90.59       93.58     20.46 o 
   5  12   4       56.01       72.49     22.28 o 
   2   0   5      420.51      387.15     16.53 o 
   4   0   5      258.40      227.36     13.35 o 
   6   0   5      231.61      202.54     15.35 o 
   8   0   5      208.20      206.57     15.87 o 
  10   0   5      179.61      201.10     16.37 o 
  12   0   5      375.37      359.38     23.50 o 
  14   0   5       68.30       59.74     15.72 o 
  16   0   5      175.82      207.66     35.74 o 
  18   0   5       33.09       33.20     17.10 o 
  20   0   5      290.86      304.25     34.03 o 
  22   0   5      247.73      208.21     41.18 o 
   0   1   5      199.28      132.90     38.36 o 
   1   1   5      422.93      346.93     13.72 o 
   2   1   5      642.32      517.33     16.12 o 
   3   1   5      260.66      203.45     14.25 o 
   4   1   5       33.35       33.06      9.04 o 
   5   1   5      117.65      113.27      9.99 o 
   6   1   5       26.93       23.99      7.27 o 
   7   1   5      101.44       91.81      8.80 o 
   8   1   5      177.68      172.41     10.62 o 
   9   1   5      384.66      374.70     16.00 o 
  10   1   5      157.47      154.82     10.61 o 
  11   1   5        2.48        4.14      7.49 o 
  12   1   5      259.21      236.76     12.71 o 
  13   1   5      127.27      130.91     11.13 o 
  14   1   5      168.83      167.58     13.20 o 
  15   1   5       43.71       56.71     10.17 o 
  16   1   5        9.90       22.48      9.83 o 
  17   1   5       49.66       62.95     11.59 o 
  18   1   5      106.01      132.44     14.74 o 
  19   1   5       27.28       54.23     14.96 o 
  20   1   5      148.60      154.29     23.04 o 
  21   1   5       56.77       58.66     19.76 o 
   1   2   5      237.98      202.49     13.56 o 
   2   2   5      161.09      158.95     10.85 o 
   3   2   5      153.32      140.38     10.34 o 
   4   2   5      180.82      190.10     12.64 o 
   5   2   5      463.22      441.93     16.92 o 
   6   2   5      236.86      199.03     12.42 o 
   7   2   5      389.50      355.08     16.89 o 
   8   2   5      309.96      316.04     15.00 o 
   9   2   5      378.91      375.95     21.56 o 
  10   2   5      152.08      155.44     12.97 o 
  11   2   5        3.20       24.43      8.97 o 
  12   2   5       43.53       54.95     10.37 o 
  13   2   5      288.03      291.76     16.00 o 
  14   2   5        6.38       36.42     11.29 o 
  15   2   5        2.66       25.67     12.45 o 
  16   2   5       76.08       81.95     12.16 o 
  17   2   5       80.68      107.28     14.57 o 
  18   2   5      104.82       89.64     16.14 o 
  19   2   5        5.24        6.53     16.85 o 
  20   2   5       50.55       24.02     21.15 o 
  21   2   5       21.06       39.05     20.59 o 
   0   3   5       78.31       75.33     14.92 o 
   1   3   5      236.68      250.16     13.78 o 
   2   3   5       78.93       85.60     10.26 o 
   3   3   5      220.75      193.02     12.05 o 
   4   3   5      442.04      398.49     15.78 o 
   5   3   5      743.64      652.39     20.44 o 
   6   3   5      179.08      171.78     12.47 o 
   7   3   5       30.17       34.75      9.02 o 
   8   3   5      127.97      143.49     11.91 o 
   9   3   5      160.37      168.39     12.72 o 
  10   3   5      356.39      318.35     22.26 o 
  11   3   5       17.34       16.79      9.24 o 
  12   3   5      157.72      167.32     13.28 o 
  13   3   5      156.80      166.28     13.69 o 
  14   3   5       61.58       84.56     15.53 o 
  15   3   5      122.05      151.46     14.68 o 
  16   3   5       38.55       91.60     13.84 o 
  17   3   5        7.67       21.30     16.22 o 
  18   3   5       15.03       36.52     25.02 o 
  19   3   5        2.32        6.44     18.88 o 
  20   3   5       13.04       37.16     18.86 o 
  21   3   5       81.79       81.68     57.64 o 
   1   4   5      165.51      162.11     12.89 o 
   2   4   5      246.29      244.91     16.63 o 
   3   4   5      340.83      281.79     16.04 o 
   4   4   5      303.36      280.86     15.37 o 
   5   4   5      236.35      230.08     13.10 o 
   6   4   5       14.60       13.76      8.08 o 
   7   4   5      152.07      143.11     12.33 o 
   8   4   5      120.58      109.23     11.56 o 
   9   4   5      264.02      258.56     15.57 o 
  10   4   5       85.05      114.42     11.93 o 
  11   4   5       15.79       38.73     10.07 o 
  12   4   5        3.37       14.00      9.41 o 
  13   4   5        4.97       17.41     10.27 o 
  14   4   5       83.66       83.23     13.52 o 
  15   4   5       65.35       53.12     15.36 o 
  16   4   5        5.97        3.09     15.03 o 
  17   4   5       50.55       32.00     21.17 o 
  18   4   5        0.12       18.82     17.53 o 
  19   4   5       53.98       60.23     30.67 o 
  20   4   5       12.16       33.29     19.33 o 
   0   5   5      229.96      208.68     22.22 o 
   1   5   5      156.33      148.58     12.71 o 
   2   5   5       21.94       30.10      9.42 o 
   3   5   5      224.82      204.66     15.16 o 
   4   5   5       54.66       58.01     10.78 o 
   5   5   5      225.47      246.91     14.33 o 
   6   5   5      334.41      314.29     18.79 o 
   7   5   5      122.85      122.35     11.34 o 
   8   5   5      167.99      159.73     13.48 o 
   9   5   5       43.27       64.94     10.83 o 
  10   5   5       53.23       42.90     10.40 o 
  11   5   5       70.45       82.89     15.22 o 
  12   5   5       30.68       21.71     11.18 o 
  13   5   5       11.53       13.79     12.69 o 
  14   5   5        2.14       21.35     16.83 o 
  15   5   5      107.12      120.27     20.32 o 
  16   5   5      181.34      196.92     23.48 o 
  17   5   5       72.96       66.98     19.28 o 
  18   5   5       35.46       76.70     20.57 o 
  19   5   5        9.24       19.29     18.71 o 
   1   6   5       36.64       39.05     10.57 o 
   2   6   5       86.72       94.78     12.24 o 
   3   6   5      121.99      107.28     14.94 o 
   4   6   5      399.53      345.86     18.10 o 
   5   6   5      143.06      147.06     19.54 o 
   6   6   5       36.55       49.40      9.50 o 
   7   6   5       65.73       50.19      9.89 o 
   8   6   5       64.53       65.43     10.53 o 
   9   6   5       76.10       80.18     12.34 o 
  10   6   5       55.98       53.32     13.06 o 
  11   6   5       56.98       70.10     14.65 o 
  12   6   5        8.65        8.25     12.68 o 
  13   6   5       92.34       63.62     27.41 o 
  14   6   5       91.18       75.70     21.65 o 
  15   6   5        3.00       40.87     18.61 o 
  16   6   5        0.36       -8.76     17.52 o 
  17   6   5       44.56       44.57     19.34 o 
  18   6   5       58.58       56.17     19.95 o 
   0   7   5       72.03       94.56     16.92 o 
   1   7   5       15.47       21.47     10.27 o 
   2   7   5       59.25       50.75     11.35 o 
   3   7   5       17.67       21.00     11.77 o 
   4   7   5       28.90       28.61     10.42 o 
   5   7   5       93.58       80.70     11.82 o 
   6   7   5       35.86       30.71     10.42 o 
   7   7   5        4.35       25.51     10.06 o 
   8   7   5       42.45       45.96     12.87 o 
   9   7   5       56.37       52.44     13.60 o 
  10   7   5       59.29       91.16     16.68 o 
  11   7   5       10.68       24.49     17.09 o 
  12   7   5       69.76      100.27     20.20 o 
  13   7   5       29.13        7.74     17.66 o 
  14   7   5       17.10       11.88     18.64 o 
  15   7   5        7.75       30.95     20.03 o 
  16   7   5       76.57       67.85     25.79 o 
   1   8   5       14.78       46.75     11.85 o 
   2   8   5       27.38       20.33     11.63 o 
   3   8   5      109.41      115.04     13.23 o 
   4   8   5        2.20        5.94     10.71 o 
   5   8   5       53.49       58.01     12.52 o 
   6   8   5       13.38       27.47     15.49 o 
   7   8   5       28.75       45.66     12.39 o 
   8   8   5       74.16      105.61     17.35 o 
   9   8   5       54.08       57.27     18.99 o 
  10   8   5      159.91      164.08     23.13 o 
  11   8   5       16.15       12.89     18.10 o 
  12   8   5       25.82       25.28     18.60 o 
  13   8   5       23.53       45.04     20.13 o 
  14   8   5       13.51        6.73     19.44 o 
  15   8   5       17.66       38.87     23.96 o 
   0   9   5       10.41        2.46     17.01 o 
   1   9   5      211.02      207.53     16.23 o 
   2   9   5       90.70      100.15     16.30 o 
   3   9   5        0.26        1.94     12.05 o 
   4   9   5       87.29       92.00     16.48 o 
   5   9   5       21.37       26.23     15.73 o 
   6   9   5      158.38      137.78     18.90 o 
   7   9   5      105.29      100.74     17.88 o 
   8   9   5       63.71       70.79     17.54 o 
   9   9   5       41.82       71.21     17.41 o 
  10   9   5       50.02       79.33     21.68 o 
  11   9   5      156.02      177.48     32.36 o 
  12   9   5       22.98       32.16     23.43 o 
   1  10   5       13.56        5.38     23.49 o 
   2  10   5      128.94      145.15     19.41 o 
   3  10   5       89.59       44.08     20.21 o 
   4  10   5       92.87       94.82     20.86 o 
   5  10   5       23.09       43.92     16.78 o 
   6  10   5       23.91       12.39     15.12 o 
   7  10   5       15.36       20.13     15.45 o 
   8  10   5      125.98      149.06     20.01 o 
   9  10   5       18.24       20.58     24.44 o 
   0   0   6     1037.70      841.21     65.51 o 
   2   0   6     1144.39      853.22     73.69 o 
   4   0   6       69.03       66.73     20.31 o 
   6   0   6      183.18      153.94     54.01 o 
   8   0   6       44.34       42.52     20.94 o 
  10   0   6      293.76      334.01     37.29 o 
  12   0   6      318.80      356.58     36.53 o 
  14   0   6       26.84       69.69     24.15 o 
  16   0   6       12.78        4.38     29.18 o 
  18   0   6        6.25       31.80     25.55 o 
   1   1   6      115.10      121.02     17.25 o 
   2   1   6      257.43      225.53     23.81 o 
   3   1   6       70.95       93.12     15.51 o 
   4   1   6      548.96      454.22     27.10 o 
   5   1   6       47.28       45.80     14.08 o 
   6   1   6        2.76        3.73     12.79 o 
   7   1   6      112.15      134.68     17.99 o 
   8   1   6       49.83       73.12     15.76 o 
   9   1   6      421.70      366.71     25.36 o 
  10   1   6       41.79       42.24     14.46 o 
  11   1   6      170.07      150.88     32.20 o 
  12   1   6       62.44       97.96     19.05 o 
  13   1   6      159.03      186.31     21.66 o 
  14   1   6        1.84       18.77     16.16 o 
  15   1   6       51.47       70.34     17.85 o 
  16   1   6       16.66       37.50     17.43 o 
  17   1   6       30.42       69.48     21.36 o 
  18   1   6       37.95       63.76     22.95 o 
   0   2   6      382.63      288.58     68.05 o 
   1   2   6      471.83      373.10     33.84 o 
   2   2   6      124.10      102.53     15.91 o 
   3   2   6       66.19       73.47     12.27 o 
   4   2   6      137.64      142.69     15.61 o 
   5   2   6      205.61      198.62     17.68 o 
   6   2   6       49.03       52.17     13.26 o 
   7   2   6       27.99       40.55     12.54 o 
   8   2   6        0.32       21.67     14.11 o 
   9   2   6       44.56       53.99     18.07 o 
  10   2   6       79.74       72.27     18.22 o 
  11   2   6      113.63      160.72     17.13 o 
  12   2   6      140.66      181.99     18.07 o 
  13   2   6       66.16       87.62     15.52 o 
  14   2   6       36.05       36.69     14.25 o 
  15   2   6       20.08       35.17     15.01 o 
  16   2   6       38.06       63.19     16.05 o 
  17   2   6       14.86       26.11     18.92 o 
   1   3   6      124.04      121.49     11.17 o 
   2   3   6      149.23      155.06     12.19 o 
   3   3   6      118.04      105.91     11.01 o 
   4   3   6       83.84       87.23     11.05 o 
   5   3   6       48.29       71.44     11.39 o 
   6   3   6       92.63       77.21     11.25 o 
   7   3   6       11.27       18.25     10.18 o 
   8   3   6        5.47       -5.36     10.71 o 
   9   3   6      112.84       92.08     13.54 o 
  10   3   6       35.65       73.80     13.05 o 
  11   3   6      100.80      126.77     15.21 o 
  12   3   6       44.52       61.84     13.35 o 
  13   3   6       20.38       36.56     13.12 o 
  14   3   6       87.04       89.96     16.41 o 
  15   3   6       45.23       65.18     18.78 o 
  16   3   6        6.09        0.77     19.03 o 
  17   3   6        1.19       16.30     20.20 o 
   0   4   6      179.02      144.59     18.08 o 
   1   4   6       80.54       56.35     15.76 o 
   2   4   6       43.74       51.31     10.65 o 
   3   4   6       30.56       34.10     10.31 o 
   4   4   6       44.04       45.05     10.24 o 
   5   4   6      118.97      120.79     11.81 o 
   6   4   6      257.46      250.35     16.44 o 
   7   4   6      217.90      212.75     15.03 o 
   8   4   6      120.63      136.75     13.57 o 
   9   4   6      117.25      156.24     14.47 o 
  10   4   6      167.11      194.09     16.78 o 
  11   4   6       25.16       49.54     12.22 o 
  12   4   6       34.85       62.04     12.90 o 
  13   4   6      107.47      121.61     16.10 o 
  14   4   6       33.57       58.51     19.72 o 
  15   4   6       53.20       38.55     18.29 o 
  16   4   6       16.02       43.72     18.59 o 
   1   5   6      117.19      135.72     13.12 o 
   2   5   6       21.26       14.17     10.25 o 
   3   5   6       43.15       36.49     10.41 o 
   4   5   6       30.15       34.88     10.62 o 
   5   5   6       30.55       36.69     10.96 o 
   6   5   6       16.78       44.97     10.94 o 
   7   5   6       66.51       94.78     13.47 o 
   8   5   6      128.37      128.06     14.26 o 
   9   5   6       46.90       77.93     12.66 o 
  10   5   6       41.61       71.58     12.83 o 
  11   5   6       24.56       51.50     13.94 o 
  12   5   6        6.44       21.94     15.16 o 
  13   5   6       22.92       30.80     16.47 o 
  14   5   6        7.97       36.52     16.74 o 
  15   5   6       74.06       66.65     18.21 o 
   0   6   6        6.88        7.31     15.21 o 
   1   6   6       19.22       41.11     14.29 o 
   2   6   6       62.01       82.57     12.47 o 
   3   6   6       39.50       42.80     11.67 o 
   4   6   6      133.20      131.08     13.64 o 
   5   6   6       36.67       68.83     14.15 o 
   6   6   6       97.33      102.74     12.96 o 
   7   6   6        5.04       34.00     12.54 o 
   8   6   6       23.34       38.99     12.98 o 
   9   6   6       18.11       22.80     15.82 o 
  10   6   6       18.50       39.51     14.65 o 
  11   6   6       40.60       68.55     17.14 o 
  12   6   6       50.02       54.62     23.10 o 
  13   6   6       14.03       19.22     18.48 o 
   1   7   6       61.79       47.09     15.66 o 
   2   7   6      100.94      138.42     17.31 o 
   3   7   6      165.91      188.81     19.15 o 
   4   7   6       48.22       45.80     12.77 o 
   5   7   6       24.56       24.46     11.99 o 
   6   7   6        6.14       33.34     12.36 o 
   7   7   6        8.21       20.45     12.99 o 
   8   7   6       38.71       56.88     15.22 o 
   9   7   6        0.17       28.78     16.16 o 
  10   7   6        7.06        6.05     15.76 o 
  11   7   6       36.73       47.96     17.51 o 
   0   8   6        3.73       13.84     19.65 o 
   1   8   6       67.80       40.98     13.37 o 
   2   8   6        8.02       11.21     15.61 o 
   3   8   6       32.22       29.67     12.33 o 
   4   8   6        8.54        8.95     12.13 o 
   5   8   6       41.40       49.33     14.07 o 
   6   8   6       26.23       33.09     13.69 o 
   7   8   6        3.27       -6.80     14.18 o 
   8   8   6       41.78       40.68     17.51 o 
   1   9   6       69.00       64.96     14.27 o 
   2   9   6       14.90       74.76     15.33 o 
   2   0   7      246.70      271.34     97.91 o 
   4   0   7       73.24       86.82     25.53 o 
   6   0   7        4.50       28.14     22.92 o 
   8   0   7      127.58      127.14     51.44 o 
  10   0   7       87.72      150.04     30.08 o 
  12   0   7       10.78       40.69     34.45 o 
   0   1   7      161.73      203.23     30.89 o 
   1   1   7       93.31      145.93     18.84 o 
   2   1   7      182.17      176.12     20.55 o 
   3   1   7       15.54       68.30     16.21 o 
   4   1   7       26.25       21.52     15.87 o 
   5   1   7      107.80      106.85     18.99 o 
   6   1   7       14.47       43.91     15.87 o 
   7   1   7       18.44       44.99     16.18 o 
   8   1   7       14.16       19.84     18.48 o 
   9   1   7       39.65       50.56     26.99 o 
  10   1   7       38.18       70.64     19.04 o 
  11   1   7       23.97       45.23     17.97 o 
  12   1   7       66.40       52.58     18.43 o 
   1   2   7       18.82       71.74     17.37 o 
   2   2   7      116.08      150.81     20.23 o 
   3   2   7      191.85      182.87     20.86 o 
   4   2   7        9.93       36.10     15.76 o 
   5   2   7       33.33       67.81     17.38 o 
   6   2   7       59.36       63.60     19.77 o 
   7   2   7       27.24       35.97     16.79 o 
   8   2   7       43.39       62.84     17.74 o 
   9   2   7      168.67      212.55     37.67 o 
  10   2   7       79.62      107.11     20.26 o 
  11   2   7       19.84       50.97     22.30 o 
   0   3   7       52.93       59.75     33.07 o 
   1   3   7       59.25       81.68     17.96 o 
   2   3   7       71.37      114.66     18.90 o 
   3   3   7       26.14       67.53     21.31 o 
   4   3   7       77.68      112.78     35.84 o 
   5   3   7       95.10       99.20     20.92 o 
   6   3   7        8.44       30.78     15.73 o 
   7   3   7       27.91       53.47     17.69 o 
   8   3   7       14.82       38.86     18.75 o 
   9   3   7       25.73       66.56     17.96 o 
  10   3   7       10.05       25.88     17.37 o 
   1   4   7       30.22       90.73     18.28 o 
   2   4   7       25.71       72.10     19.60 o 
   3   4   7       92.10       97.62     19.40 o 
   4   4   7        1.01       35.69     16.85 o 
   5   4   7      126.11      124.81     20.52 o 
   6   4   7       13.29       41.34     16.82 o 
   7   4   7      100.29      133.70     19.69 o 
   8   4   7       67.26      103.18     19.46 o 
   9   4   7       93.18      124.21     20.61 o 
   0   5   7       73.71       86.93     27.65 o 
   1   5   7       44.20       76.32     21.09 o 
   2   5   7       67.46       74.89     17.54 o 
   3   5   7       88.59      129.56     18.27 o 
   4   5   7       26.87       57.52     17.66 o 
   5   5   7        4.15       24.27     16.99 o 
   6   5   7       17.22       80.07     19.52 o 
   7   5   7       11.23       -9.11     18.21 o 
   1   6   7       43.60       51.59     13.08 o 
   2   6   7      148.54      150.55     17.73 o 
   3   6   7      125.08      133.02     18.62 o 
                                                 
